# Supplementary material for: Anchoring Cu1 species over nanodiamond-graphene for semi-hydrogenation of acetylene
Source: Nat Commun. 2019 Sep 30;10:4431. doi: 10.1038/s41467-019-12460-7 (PMC6768864; doi:10.1038/s41467-019-12460-7)
Supplement: Supplementary file 3 — Source Data [file 41467_2019_12460_MOESM3_ESM.xlsx]

## Sheet: Figure 2a
Cu K-edge XANES profiles for Cu1/ND@G, Cun/ND@G, Cu foil and CuO.
x(Energy)	y1(Cu foil)	y2(CuO)	y3(Cu1/ND@G)	y4(Cun/ND@G)
8960.25	0.00396	0.000959086	0.00305	0.00476
8960.73	0.0041	0.00111	0.00328	0.00497
8961.11	0.00426	0.00124	0.00348	0.0052
8961.43	0.0044	0.00134	0.00365	0.0054
8961.79	0.00457	0.00147	0.00384	0.00562
8962.11	0.00474	0.00159	0.00401	0.00582
8962.48	0.00491	0.00173	0.00421	0.00605
8962.86	0.0051	0.0019	0.00441	0.00628
8963.3	0.00528	0.00207	0.00465	0.00656
8963.74	0.00553	0.00224	0.00488	0.00683
8964.11	0.00574	0.00239	0.00508	0.00706
8964.44	0.00598	0.00257	0.00526	0.00726
8964.74	0.00619	0.00276	0.00546	0.0075
8965.05	0.00647	0.00293	0.0057	0.00779
8965.4	0.00677	0.00311	0.00596	0.00811
8965.86	0.00703	0.00336	0.0063	0.00854
8966.39	0.00737	0.00362	0.00671	0.00904
8966.98	0.00774	0.00391	0.00715	0.00958
8967.5	0.00812	0.00421	0.00754	0.01007
8967.92	0.00851	0.00449	0.00785	0.01045
8968.23	0.00889	0.00473	0.00809	0.01075
8968.57	0.00935	0.00501	0.00853	0.01108
8968.9	0.00979	0.00532	0.00917	0.01146
8969.27	0.0103	0.00566	0.00984	0.01219
8969.66	0.01092	0.00598	0.01048	0.01321
8970.06	0.01148	0.00633	0.0111	0.01379
8970.5	0.01215	0.00676	0.01209	0.01453
8970.92	0.01284	0.00722	0.01294	0.01535
8971.27	0.01366	0.00766	0.01333	0.01614
8971.59	0.01453	0.00812	0.01388	0.01701
8971.87	0.01541	0.00859	0.01454	0.01793
8972.21	0.01647	0.00916	0.0154	0.01904
8972.62	0.01764	0.00976	0.01653	0.02039
8973.18	0.01901	0.01048	0.01836	0.02265
8973.73	0.0205	0.01116	0.02061	0.0253
8974.28	0.02227	0.01198	0.02283	0.02807
8974.73	0.02434	0.01286	0.02531	0.03119
8975.08	0.02677	0.01383	0.02754	0.03405
8975.39	0.02952	0.01483	0.0298	0.03693
8975.73	0.03294	0.01613	0.033	0.04069
8976.09	0.03735	0.01774	0.03671	0.04507
8976.47	0.04299	0.01976	0.04175	0.05146
8976.85	0.04994	0.02227	0.0472	0.05887
8977.28	0.05999	0.02589	0.05395	0.06882
8977.71	0.0746	0.03018	0.06264	0.08259
8978.08	0.09707	0.0338	0.07173	0.09725
8978.4	0.13104	0.03595	0.08076	0.11249
8978.69	0.18313	0.03697	0.09096	0.12804
8979	0.25334	0.03848	0.10645	0.15263
8979.36	0.32691	0.04157	0.1273	0.1835
8979.85	0.38607	0.04672	0.15879	0.2288
8980.44	0.42681	0.05376	0.20006	0.28988
8981	0.44916	0.06214	0.24113	0.34275
8981.5	0.45901	0.07251	0.26773	0.37158
8981.87	0.45916	0.08391	0.28177	0.38258
8982.19	0.45268	0.09806	0.29266	0.38889
8982.54	0.44303	0.11815	0.30206	0.39114
8982.86	0.43516	0.14318	0.31134	0.39414
8983.24	0.43131	0.18157	0.32525	0.40091
8983.62	0.43439	0.22711	0.34271	0.4122
8984.05	0.44457	0.28238	0.36519	0.42884
8984.47	0.45889	0.33504	0.38995	0.44843
8984.86	0.47579	0.3847	0.41663	0.47006
8985.22	0.49198	0.42105	0.44091	0.49031
8985.5	0.50554	0.44072	0.46165	0.50695
8985.81	0.51918	0.44851	0.48331	0.52459
8986.13	0.53307	0.44859	0.50488	0.5451
8986.58	0.54893	0.44599	0.53523	0.57207
8987.12	0.56636	0.44625	0.57176	0.6035
8987.71	0.587	0.45387	0.6097	0.63993
8988.24	0.61068	0.47101	0.6453	0.67462
8988.66	0.6356	0.49776	0.67497	0.7029
8989	0.66452	0.53398	0.70213	0.72829
8989.35	0.69651	0.57737	0.73078	0.7548
8989.66	0.72841	0.61862	0.75761	0.77822
8990.03	0.76405	0.66753	0.78989	0.80606
8990.4	0.79934	0.71804	0.82525	0.83893
8990.8	0.83312	0.77157	0.86133	0.87249
8991.23	0.86631	0.83096	0.90008	0.90754
8991.67	0.89785	0.89294	0.94244	0.94221
8992.02	0.92524	0.94309	0.97094	0.96646
8992.34	0.94986	0.98518	0.99673	0.98805
8992.64	0.96968	1.01491	1.01871	1.00547
8992.94	0.98227	1.03878	1.04084	1.02277
8993.32	0.98875	1.06032	1.06289	1.03844
8993.86	0.98847	1.08328	1.08925	1.05788
8994.41	0.98318	1.10338	1.11023	1.07314
8994.98	0.97358	1.12557	1.12792	1.0853
8995.46	0.96185	1.14841	1.13967	1.092
8995.83	0.9492	1.17285	1.1466	1.09415
8996.15	0.93596	1.20065	1.15141	1.09584
8996.48	0.92315	1.22959	1.15553	1.0974
8996.82	0.91188	1.2561	1.15676	1.09747
8997.19	0.90201	1.27494	1.15734	1.0966
8997.59	0.89407	1.28305	1.15618	1.09287
8997.99	0.88901	1.28187	1.15358	1.08941
8998.44	0.88658	1.27331	1.15006	1.08537
8998.83	0.88736	1.26077	1.1457	1.08084
8999.16	0.89136	1.24775	1.14061	1.07725
8999.46	0.89915	1.23433	1.13572	1.07398
8999.77	0.91035	1.2205	1.13036	1.07021
9000.09	0.92434	1.20592	1.12445	1.06611
9000.55	0.9412	1.18658	1.11489	1.06046
9001.11	0.95943	1.16345	1.10165	1.05181
9001.69	0.97648	1.13813	1.08752	1.04299
9002.21	0.99158	1.11223	1.0745	1.03508
9002.63	1.00254	1.0875	1.06411	1.02858
9002.97	1.00885	1.06581	1.05568	1.02303
9003.3	1.00963	1.04686	1.04791	1.01751
9003.63	1.00559	1.03095	1.04014	1.01149
9003.98	0.99727	1.01698	1.03292	1.00673
9004.38	0.9859	1.00409	1.02458	1.00104
9004.76	0.97393	0.99321	1.01632	0.99509
9005.21	0.96075	0.98223	1.00923	0.98889
9005.61	0.94898	0.97248	1.00264	0.98366
9005.99	0.93752	0.96208	0.99581	0.97882
9006.3	0.92742	0.95307	0.99118	0.97577
9006.59	0.9193	0.94572	0.98695	0.97296
9006.91	0.91169	0.93982	0.98299	0.96988
9007.29	0.90513	0.93605	0.97846	0.96636
9007.82	0.8982	0.93431	0.97282	0.96224
9008.41	0.89128	0.93443	0.96717	0.95756
9008.95	0.88436	0.93589	0.96149	0.95433
9009.44	0.87718	0.9385	0.95796	0.95164
9009.8	0.87083	0.94149	0.95473	0.94934
9010.14	0.86515	0.94475	0.95142	0.94717
9010.48	0.8609	0.94805	0.94865	0.94552
9010.81	0.85814	0.9507	0.94613	0.94395
9011.19	0.85677	0.95295	0.94342	0.94218
9011.57	0.85663	0.95435	0.94078	0.9408
9012.02	0.85748	0.95517	0.93714	0.93936
9012.43	0.85884	0.95526	0.93521	0.93789
9012.83	0.86079	0.95469	0.93269	0.93619
9013.16	0.863	0.95367	0.92972	0.93464
9013.46	0.86556	0.95236	0.9277	0.9334
9013.76	0.86838	0.95099	0.92583	0.93214
9014.09	0.87142	0.94971	0.92297	0.93041
9014.58	0.87513	0.94817	0.91881	0.92802
9015.15	0.87914	0.9465	0.9148	0.92557
9015.72	0.88355	0.94468	0.91109	0.92331
9016.23	0.88858	0.94255	0.90715	0.92171
9016.64	0.8941	0.94027	0.90512	0.92003
9016.97	0.90026	0.93788	0.9034	0.91854
9017.3	0.90646	0.93514	0.9015	0.91699
9017.64	0.91343	0.93177	0.89925	0.91606
9017.99	0.92003	0.92798	0.89684	0.91522
9018.38	0.92716	0.9233	0.89455	0.91365
9019.42	0.9437	0.90859	0.88854	0.91069
9020.31	0.95955	0.89031	0.88436	0.90904
9021.1	0.97437	0.87285	0.88217	0.90658
9022.4	0.98958	0.85558	0.87802	0.90473
9023.63	1.00393	0.8413	0.87388	0.90377
9024.45	1.01408	0.83186	0.87347	0.9036
9025.34	1.01914	0.82464	0.87353	0.90255
9026.43	1.01744	0.81935	0.87345	0.90126
9027.29	1.00854	0.81753	0.87517	0.90053
9028.08	0.99483	0.81963	0.87686	0.90021
9029.38	0.97948	0.82639	0.88178	0.89989
9030.65	0.96285	0.83702	0.88774	0.9024
9031.48	0.94702	0.84848	0.89226	0.90444
9032.37	0.93348	0.86188	0.89854	0.90666
9033.43	0.92347	0.87656	0.90655	0.91198
9034.33	0.91654	0.89148	0.91379	0.91652
9035.11	0.91238	0.90563	0.92057	0.92144
9036.39	0.91106	0.92116	0.93139	0.92938
9037.63	0.91197	0.93766	0.94203	0.93821
9038.48	0.91477	0.95287	0.94961	0.94452
9039.35	0.91911	0.96784	0.95718	0.95097

## Sheet: Figure 2b
Cu K-edge EXAFS spectra in R space for Cu1/ND@G, Cun/ND@G, Cu foil and CuO.
x	y1(Cu foil)	y2(CuO)	y3(Cu1/ND@G)	y4(Cun/ND@G)
0	0.02519	0.09454	0.0794	0.11119
0.03068	0.02537	0.09209	0.08014	0.11029
0.06136	0.02563	0.08534	0.0822	0.10788
0.09204	0.02531	0.07618	0.08519	0.10484
0.12272	0.02386	0.06802	0.08859	0.10243
0.1534	0.02122	0.06519	0.09188	0.1019
0.18408	0.01827	0.07007	0.09459	0.10394
0.21476	0.01714	0.0805	0.09641	0.10829
0.24544	0.01981	0.09224	0.09715	0.11389
0.27612	0.02527	0.10176	0.0968	0.1193
0.3068	0.03112	0.1069	0.09554	0.12326
0.33748	0.03546	0.10666	0.09377	0.12493
0.36816	0.03705	0.10129	0.09207	0.12413
0.39884	0.03513	0.09235	0.09118	0.12142
0.42951	0.02945	0.08309	0.09188	0.11823
0.46019	0.02044	0.07825	0.09476	0.11666
0.49087	0.01005	0.08164	0.10002	0.11893
0.52155	0.01086	0.09242	0.1074	0.12639
0.55223	0.02362	0.10595	0.11629	0.13876
0.58291	0.03651	0.11743	0.12587	0.15446
0.61359	0.04678	0.12329	0.13532	0.17148
0.64427	0.05277	0.12136	0.14385	0.18804
0.67495	0.0533	0.11109	0.15084	0.20303
0.70563	0.04774	0.09448	0.15585	0.21607
0.73631	0.03606	0.07933	0.15873	0.22764
0.76699	0.01914	0.08283	0.15975	0.23899
0.79767	0.00759	0.11455	0.15973	0.25187
0.82835	0.02937	0.16419	0.16024	0.2681
0.85903	0.05452	0.22145	0.16365	0.28894
0.88971	0.07848	0.28004	0.17282	0.31462
0.92039	0.09905	0.33548	0.19029	0.3443
0.95107	0.11457	0.38428	0.21732	0.37634
0.98175	0.12406	0.42386	0.25378	0.40875
1.01243	0.12761	0.45276	0.29853	0.43963
1.04311	0.1266	0.47094	0.35001	0.46753
1.07379	0.124	0.48008	0.40656	0.49175
1.10447	0.12393	0.48378	0.4665	0.51248
1.13515	0.13002	0.48746	0.52816	0.53093
1.16583	0.14301	0.49755	0.5899	0.54923
1.1965	0.16032	0.51969	0.65009	0.57009
1.22718	0.17787	0.55656	0.70714	0.59621
1.25786	0.19187	0.6069	0.75952	0.62951
1.28854	0.1997	0.66617	0.80582	0.67045
1.31922	0.20035	0.72834	0.84474	0.71783
1.3499	0.1949	0.78718	0.87516	0.76899
1.38058	0.18708	0.8372	0.89618	0.82028
1.41126	0.18366	0.87394	0.90713	0.86765
1.44194	0.19264	0.89423	0.90761	0.9071
1.47262	0.21846	0.89617	0.89753	0.93505
1.5033	0.25909	0.87915	0.87708	0.94861
1.53398	0.30884	0.8438	0.84676	0.94575
1.56466	0.36195	0.79185	0.80737	0.92545
1.59534	0.41395	0.72601	0.76002	0.8878
1.62602	0.46188	0.64975	0.70607	0.83408
1.6567	0.50451	0.56715	0.6471	0.76685
1.68738	0.54261	0.48273	0.58492	0.69009
1.71806	0.57943	0.40131	0.52148	0.60943
1.74874	0.62119	0.32793	0.45886	0.53248
1.77942	0.67681	0.26765	0.39919	0.469
1.8101	0.75651	0.2247	0.34458	0.42945
1.84078	0.86914	0.20032	0.29691	0.42051
1.87146	1.0198	0.19057	0.2576	0.43981
1.90214	1.20904	0.18784	0.22714	0.47718
1.93282	1.43351	0.18489	0.20467	0.52105
1.9635	1.68703	0.177	0.18803	0.5625
1.99418	1.96131	0.16172	0.17424	0.59582
2.02485	2.24645	0.13816	0.16043	0.61793
2.05553	2.53133	0.10647	0.14437	0.62765
2.08621	2.80413	0.06817	0.12472	0.62528
2.11689	3.05279	0.0329	0.10093	0.61219
2.14757	3.2657	0.05277	0.07316	0.59056
2.17825	3.43233	0.10823	0.04218	0.56308
2.20893	3.54389	0.17131	0.01182	0.53266
2.23961	3.59391	0.2374	0.02987	0.50203
2.27029	3.57871	0.30385	0.06464	0.47342
2.30097	3.49771	0.36818	0.09886	0.44817
2.33165	3.35352	0.42788	0.1308	0.42659
2.36233	3.15183	0.4805	0.15922	0.40799
2.39301	2.90118	0.5238	0.18307	0.39102
2.42369	2.61239	0.55594	0.20154	0.37413
2.45437	2.298	0.57563	0.21403	0.35596
2.48505	1.9715	0.5823	0.22019	0.33566
2.51573	1.64658	0.57622	0.21994	0.31301
2.54641	1.3364	0.55861	0.21344	0.28835
2.57709	1.05294	0.53166	0.20109	0.26258
2.60777	0.80646	0.49853	0.18352	0.23692
2.63845	0.60514	0.46322	0.16154	0.2128
2.66913	0.45418	0.43016	0.1361	0.19151
2.69981	0.35363	0.40346	0.1083	0.17395
2.73049	0.29497	0.38581	0.07936	0.16031
2.76117	0.26234	0.37732	0.0508	0.14994
2.79184	0.24125	0.37546	0.02589	0.14162
2.82252	0.2252	0.37599	0.02042	0.1339
2.8532	0.21449	0.37444	0.03847	0.12557
2.88388	0.21142	0.36717	0.0583	0.11594
2.91456	0.21603	0.35177	0.07532	0.10487
2.94524	0.22541	0.32715	0.08854	0.0929
2.97592	0.23646	0.29339	0.09765	0.08124
3.0066	0.24872	0.25152	0.10261	0.07192
3.03728	0.26551	0.20333	0.10363	0.06744
3.06796	0.29255	0.15109	0.1011	0.06944
3.09864	0.33448	0.09734	0.09557	0.07726
3.12932	0.39176	0.04468	0.08772	0.08859
3.16	0.46059	0.00457	0.07835	0.10112
3.19068	0.53487	0.048	0.06837	0.11318
3.22136	0.60801	0.08426	0.05875	0.12369
3.25204	0.67392	0.1122	0.05052	0.13194
3.28272	0.72762	0.13138	0.04459	0.1375
3.3134	0.76549	0.142	0.04137	0.14015
3.34408	0.7854	0.14488	0.04049	0.13984
3.37476	0.7868	0.14138	0.04092	0.13667
3.40544	0.77057	0.1333	0.04157	0.13088
3.43612	0.73888	0.12278	0.04168	0.12284
3.4668	0.69485	0.11199	0.0409	0.11307
3.49748	0.64226	0.1028	0.03922	0.10221
3.52816	0.5851	0.09625	0.03692	0.09108
3.55884	0.52722	0.09219	0.03451	0.08062
3.58952	0.47217	0.08945	0.03269	0.0719
3.62019	0.4232	0.08651	0.03212	0.06594
3.65087	0.38377	0.08213	0.03316	0.06337
3.68155	0.35825	0.07564	0.03568	0.06408
3.71223	0.35215	0.06697	0.03917	0.06729
3.74291	0.37047	0.05651	0.04307	0.07202
3.77359	0.41494	0.045	0.04695	0.07753
3.80427	0.48305	0.0334	0.05054	0.08344
3.83495	0.56974	0.02274	0.05373	0.08968
3.86563	0.6692	0.01415	0.05654	0.09637
3.89631	0.77566	0.00883	0.05907	0.10374
3.92699	0.88354	0.0073	0.06143	0.11199
3.95767	0.98752	0.00782	0.06376	0.1212
3.98835	1.08262	0.00972	0.06609	0.13135
4.01903	1.16439	0.0143	0.06843	0.14226
4.04971	1.22908	0.0218	0.07064	0.15364
4.08039	1.27391	0.03137	0.07258	0.16516
4.11107	1.29716	0.04199	0.07402	0.17644
4.14175	1.29839	0.05265	0.07476	0.18711
4.17243	1.27844	0.06242	0.07461	0.19682
4.20311	1.23948	0.0705	0.07344	0.20525
4.23379	1.18486	0.07625	0.07115	0.21214
4.26447	1.11893	0.07926	0.06775	0.21726
4.29515	1.04678	0.07933	0.06328	0.22049
4.32583	0.97385	0.07653	0.05786	0.22175
4.35651	0.90547	0.07117	0.05168	0.22104
4.38719	0.84633	0.06374	0.04495	0.21845
4.41786	0.79996	0.05491	0.03792	0.21415
4.44854	0.76836	0.04548	0.03089	0.20838
4.47922	0.75191	0.03633	0.02417	0.2014
4.5099	0.74966	0.0284	0.01811	0.19352
4.54058	0.75976	0.02263	0.01317	0.18504
4.57126	0.77986	0.01961	0.00996	0.17623
4.60194	0.80726	0.01911	0.0089	0.16729
4.63262	0.83896	0.02026	0.00941	0.15832
4.6633	0.87169	0.02248	0.0103	0.14936
4.69398	0.90202	0.02577	0.01084	0.14039
4.72466	0.92663	0.0303	0.01078	0.13133
4.75534	0.94256	0.03603	0.01013	0.12214
4.78602	0.94752	0.04261	0.00902	0.11283
4.8167	0.9401	0.04953	0.00775	0.10354
4.84738	0.91989	0.05618	0.0068	0.09454
4.87806	0.8875	0.06206	0.00672	0.08632
4.90874	0.84445	0.06673	0.00768	0.07951
4.93942	0.793	0.06995	0.00932	0.07483
4.9701	0.73593	0.07161	0.01117	0.07281
5.00078	0.67625	0.0718	0.01294	0.07357
5.03146	0.61696	0.07078	0.01447	0.07666
5.06214	0.56085	0.06898	0.0157	0.08126
5.09282	0.51037	0.06693	0.01662	0.08645
5.1235	0.46745	0.06526	0.01726	0.0914
5.15418	0.43344	0.06456	0.01769	0.09549
5.18486	0.4089	0.06526	0.01799	0.09824
5.21553	0.39332	0.06756	0.0182	0.09933
5.24621	0.38511	0.07138	0.01839	0.09859
5.27689	0.38167	0.07648	0.01853	0.09596
5.30757	0.37987	0.08251	0.01862	0.09149
5.33825	0.37655	0.08913	0.01858	0.08532
5.36893	0.36893	0.09599	0.01836	0.07768
5.39961	0.35496	0.10277	0.0179	0.06889
5.43029	0.33341	0.10916	0.01718	0.05936
5.46097	0.30398	0.11484	0.01619	0.04961
5.49165	0.26727	0.11952	0.01498	0.04033
5.52233	0.22465	0.12294	0.01365	0.03247
5.55301	0.17818	0.12488	0.01235	0.02732
5.58369	0.13045	0.12521	0.01131	0.02604
5.61437	0.0847	0.12387	0.01074	0.02836
5.64505	0.0464	0.12089	0.01076	0.03271
5.67573	0.03237	0.11638	0.01134	0.03775
5.70641	0.04944	0.11054	0.01227	0.04278
5.73709	0.06947	0.1036	0.0133	0.04753
5.76777	0.08331	0.09585	0.01421	0.05201
5.79845	0.08961	0.08756	0.01485	0.05626
5.82913	0.08878	0.079	0.01512	0.06034
5.85981	0.08199	0.07038	0.01496	0.06424
5.89049	0.07082	0.06186	0.01434	0.06781
5.92117	0.05702	0.05356	0.01329	0.07086
5.95185	0.04252	0.04552	0.01182	0.07307
5.98253	0.0299	0.03778	0.01	0.07414

## Sheet: Figure 2e
EXAFS fitting curve for Cu1/ND@G.
x	y1(Cu1/ND@G-magnntiued)	y2(Best fit-magnntiued)	y3(Cun/ND@G-magnntiued)	y4(Best fit-magnntiued)
0	0	0	0.07941	0.13705
0.03068	0.00882	0.02877	0.08014	0.13548
0.06136	0.01862	0.05342	0.0822	0.13098
0.09204	0.03001	0.0711	0.08519	0.12415
0.12272	0.04298	0.08109	0.08859	0.11604
0.1534	0.05681	0.08496	0.09188	0.10817
0.18408	0.07025	0.08598	0.09459	0.10246
0.21476	0.08181	0.08797	0.09641	0.10078
0.24544	0.09021	0.09392	0.09714	0.10408
0.27612	0.09474	0.10484	0.09679	0.11188
0.3068	0.09546	0.1193	0.09554	0.12252
0.33748	0.0932	0.13373	0.09377	0.13403
0.36816	0.08931	0.14353	0.09207	0.14464
0.39884	0.08524	0.14461	0.09118	0.15295
0.42951	0.08202	0.13479	0.09188	0.15803
0.46019	0.0799	0.11474	0.09476	0.15935
0.49087	0.07811	0.08788	0.10002	0.15689
0.52155	0.07503	0.05935	0.1074	0.1512
0.55223	0.06857	0.03435	0.11628	0.14358
0.58291	0.0568	0.01624	0.12587	0.13625
0.61359	0.03864	0.00527	0.13532	0.13227
0.64427	0.01431	-0.00175	0.14385	0.13483
0.67495	-0.01451	-0.01052	0.15084	0.14568
0.70563	-0.04494	-0.02734	0.15584	0.16414
0.73631	-0.07369	-0.05681	0.15873	0.18782
0.76699	-0.09798	-0.09989	0.15975	0.21392
0.79767	-0.11657	-0.15315	0.15973	0.23993
0.82835	-0.13037	-0.20935	0.16024	0.2639
0.85903	-0.1425	-0.25948	0.16365	0.28442
0.88971	-0.15747	-0.29541	0.17283	0.30068
0.92039	-0.17979	-0.31233	0.19029	0.3126
0.95107	-0.21204	-0.31003	0.21733	0.32091
0.98175	-0.25307	-0.29245	0.25379	0.32729
1.01243	-0.29685	-0.26557	0.29853	0.33438
1.04311	-0.33241	-0.23433	0.35001	0.34556
1.07379	-0.34537	-0.19975	0.40656	0.36425
1.10447	-0.32071	-0.15744	0.4665	0.39296
1.13515	-0.24652	-0.09838	0.52816	0.43253
1.16583	-0.1179	-0.01206	0.5899	0.48197
1.1965	0.06013	0.1088	0.65009	0.53898
1.22718	0.27143	0.26336	0.70714	0.60057
1.25786	0.49003	0.43951	0.75952	0.66352
1.28854	0.68382	0.61368	0.80582	0.72468
1.31922	0.82021	0.75447	0.84474	0.78114
1.3499	0.87255	0.82938	0.87516	0.83029
1.38058	0.82602	0.81307	0.89618	0.86988
1.41126	0.6814	0.69491	0.90713	0.89814
1.44194	0.45587	0.48346	0.90761	0.91372
1.47262	0.18036	0.20638	0.89753	0.91582
1.5033	-0.10605	-0.09459	0.87708	0.90414
1.53398	-0.36345	-0.37246	0.84676	0.87895
1.56466	-0.55862	-0.5853	0.80737	0.84099
1.59534	-0.67089	-0.70541	0.76003	0.79154
1.62602	-0.69518	-0.7247	0.70607	0.73231
1.6567	-0.64149	-0.65511	0.6471	0.66543
1.68738	-0.53125	-0.52397	0.58492	0.59338
1.71806	-0.39151	-0.36588	0.52148	0.51893
1.74874	-0.24858	-0.21357	0.45886	0.44511
1.77942	-0.12272	-0.0903	0.39919	0.3752
1.8101	-0.0251	-0.00595	0.34458	0.31265
1.84078	0.04242	0.04255	0.29691	0.2609
1.87146	0.08505	0.06703	0.2576	0.22274
1.90214	0.11128	0.08187	0.22713	0.1989
1.93282	0.12899	0.09795	0.20467	0.18675
1.9635	0.14257	0.11902	0.18803	0.18098
1.99418	0.152	0.14116	0.17425	0.17603
2.02485	0.15396	0.15563	0.16043	0.16781
2.05553	0.1443	0.15348	0.14438	0.15409
2.08621	0.12094	0.13026	0.12472	0.13409
2.11689	0.08596	0.08889	0.10093	0.10812
2.14757	0.04612	0.03962	0.07316	0.07741
2.17825	0.01136	-0.00295	0.04218	0.04486
2.20893	-0.00805	-0.02476	0.01182	0.02496
2.23961	-0.00502	-0.01732	0.02987	0.04748
2.27029	0.02165	0.01892	0.06464	0.08253
2.30097	0.06612	0.07411	0.09886	0.11702
2.33165	0.11657	0.13169	0.1308	0.14802
2.36233	0.15824	0.17337	0.15922	0.17394
2.39301	0.17754	0.18479	0.18307	0.19369
2.42369	0.16601	0.16	0.20154	0.20658
2.45437	0.12295	0.10328	0.21403	0.21227
2.48505	0.05582	0.02778	0.22019	0.21077
2.51573	-0.0217	-0.04854	0.21994	0.20241
2.54641	-0.09342	-0.10835	0.21344	0.18783
2.57709	-0.14504	-0.13996	0.20109	0.16791
2.60777	-0.16793	-0.14033	0.18352	0.14372
2.63845	-0.16115	-0.11525	0.16154	0.11648
2.66913	-0.13122	-0.07686	0.1361	0.08751
2.69981	-0.08978	-0.03929	0.1083	0.05815
2.73049	-0.04996	-0.01417	0.07936	0.02989
2.76117	-0.02246	-0.00723	0.0508	0.00787
2.79184	-0.01279	-0.01719	0.02589	0.02302
2.82252	-0.02014	-0.03705	0.02042	0.04252
2.8532	-0.0383	-0.05703	0.03847	0.05811
2.88388	-0.0581	-0.06829	0.0583	0.0691
2.91456	-0.07054	-0.06587	0.07532	0.07533
2.94524	-0.06956	-0.05004	0.08854	0.0769
2.97592	-0.05367	-0.02574	0.09765	0.07413
3.0066	-0.02601	-0.000432556	0.10261	0.06755
3.03728	0.00708	0.01877	0.10363	0.05785
3.06796	0.03826	0.02754	0.1011	0.04587
3.09864	0.0615	0.02564	0.09557	0.03264
3.12932	0.07364	0.01661	0.08772	0.01971
3.16	0.07493	0.00617	0.07835	0.0118
3.19068	0.06829	-8.30192e-05	0.06837	0.01699
3.22136	0.05796	0.00129	0.05875	0.02705
3.25204	0.04781	0.01043	0.05052	0.0363
3.28272	0.04018	0.02438	0.04459	0.04343
3.3134	0.03543	0.03832	0.04137	0.048
3.34408	0.0323	0.04749	0.04049	0.04982
3.37476	0.02888	0.04893	0.04092	0.04896
3.40544	0.02363	0.04245	0.04157	0.04562
3.43612	0.01608	0.03051	0.04168	0.04014
3.4668	0.007	0.01724	0.0409	0.03299
3.49748	-0.00209	0.00679	0.03922	0.02478
3.52816	-0.00973	0.00186	0.03692	0.01635
3.55884	-0.01522	0.00283	0.03451	0.00969
3.58952	-0.01895	0.00779	0.03269	0.00991
3.62019	-0.02219	0.01345	0.03212	0.01576
3.65087	-0.0263	0.01642	0.03316	0.02206
3.68155	-0.03191	0.01452	0.03568	0.02727
3.71223	-0.03822	0.00753	0.03917	0.03091
3.74291	-0.04296	-0.00279	0.04307	0.03278
3.77359	-0.04307	-0.0135	0.04695	0.03285
3.80427	-0.03582	-0.02154	0.05054	0.0312
3.83495	-0.02015	-0.02491	0.05373	0.02803
3.86563	0.00247	-0.02331	0.05654	0.0236
3.89631	0.02789	-0.01815	0.05907	0.0183
3.92699	0.05016	-0.01191	0.06143	0.01262
3.95767	0.06312	-0.00721	0.06376	0.00754
3.98835	0.06233	-0.00578	0.06609	0.00601
4.01903	0.04661	-0.00793	0.06843	0.00941
4.04971	0.01875	-0.01251	0.07064	0.01381
4.08039	-0.01501	-0.0174	0.07258	0.01768
4.11107	-0.04656	-0.0204	0.07402	0.02057
4.14175	-0.06814	-0.02003	0.07476	0.02229
4.17243	-0.07456	-0.01605	0.07461	0.02279
4.20311	-0.06461	-0.0095	0.07344	0.0221
4.23379	-0.04138	-0.00226	0.07115	0.02034
4.26447	-0.01131	0.00368	0.06775	0.01767
4.29515	0.01781	0.00694	0.06328	0.01432
4.32583	0.03902	0.0072	0.05786	0.01061
4.35651	0.04815	0.00523	0.05168	0.00702
4.38719	0.04475	0.00253	0.04495	0.00473
4.41786	0.03187	0.000720816	0.03792	0.00556
4.44854	0.01483	0.00090937	0.03089	0.00816
4.47922	-0.000715761	0.00331	0.02417	0.0108
4.5099	-0.01046	0.00721	0.01811	0.01293
4.54058	-0.01269	0.01129	0.01317	0.01434
4.57126	-0.00845	0.01414	0.00996	0.01496
4.60194	-0.000827133	0.01479	0.0089	0.01479
4.63262	0.00641	0.01306	0.00941	0.01387
4.6633	0.01023	0.00959	0.0103	0.0123
4.69398	0.00941	0.00555	0.01084	0.01023
4.72466	0.00475	0.0022	0.01078	0.0078
4.75534	-0.00142	0.000434183	0.01013	0.00526
4.78602	-0.00627	0.000461285	0.00902	0.00305
4.8167	-0.00771	0.00181	0.00775	0.00256
4.84738	-0.00518	0.00352	0.0068	0.00413
4.87806	0.000146473	0.00456	0.00672	0.006
4.90874	0.00586	0.00422	0.00768	0.0076
4.93942	0.00931	0.00234	0.00932	0.00875
4.9701	0.0087	-0.00063764	0.01117	0.00941
5.00078	0.00381	-0.00387	0.01294	0.00956
5.03146	-0.00384	-0.00642	0.01447	0.00923
5.06214	-0.01152	-0.00763	0.0157	0.00846
5.09282	-0.01631	-0.00731	0.01662	0.00735
5.1235	-0.01616	-0.00579	0.01726	0.00597
5.15418	-0.01075	-0.00374	0.01769	0.00442
5.18486	-0.0016	-0.00194	0.01799	0.00284
5.21553	0.00838	-0.000974836	0.0182	0.00141
5.24621	0.01593	-0.00103	0.01839	0.00103
5.27689	0.01852	-0.00187	0.01853	0.00202
5.30757	0.01529	-0.00299	0.01862	0.00304
5.33825	0.00734	-0.0038	0.01858	0.00384
5.36893	-0.00269	-0.00385	0.01836	0.00436
5.39961	-0.0115	-0.00302	0.0179	0.0046
5.43029	-0.01629	-0.00153	0.01718	0.00456
5.46097	-0.01573	0.000185511	0.01619	0.00429
5.49165	-0.01034	0.00161	0.01498	0.00381
5.52233	-0.00226	0.00237	0.01365	0.00318
5.55301	0.00551	0.00233	0.01235	0.00245
5.58369	0.01024	0.00167	0.01131	0.00169
5.61437	0.01036	0.000729177	0.01074	0.000939644
5.64505	0.00601	-8.74194e-05	0.01076	0.0003491
5.67573	-0.00107	-0.000471766	0.01134	0.000561759
5.70641	-0.00825	-0.000317125	0.01227	0.00104
5.73709	-0.01293	0.000265167	0.0133	0.00142
5.76777	-0.01347	0.00101	0.01421	0.00168
5.79845	-0.00972	0.00161	0.01485	0.00181
5.82913	-0.00303	0.00183	0.01512	0.00183
5.85981	0.00436	0.00159	0.01496	0.00175
5.89049	0.01011	0.000995859	0.01434	0.00159
5.92117	0.01264	0.000249455	0.01329	0.0014
5.95185	0.01168	-0.000404661	0.01182	0.00119
5.98253	0.00818	-0.000781996	0.01	0.000987655

## Sheet: Figure 3a
C 1s XPS of ND@G, Cu1/ND@G and Cun/ND@G
x1	y1 (ND@G)	x2	y2 (Cu1/ND@G)		x3	y3 (Cun/ND@G)
295	3362.28	296.8	3156	--	297.1	3200.4	--
294.9	3245.01	296.7	3006	--	297	3175.2	--
294.8	2950.15	296.6	3106	--	296.9	3208.8	--
294.7	3060.09	296.5	3066	--	296.8	3152.8	--
294.6	3235.91	296.4	2954	--	296.7	3057.6	--
294.5	2970.86	296.3	2954	--	296.6	3035.2	--
294.4	3082.57	296.2	3096	--	296.5	3122	--
294.3	3142.07	296.1	2932	--	296.4	3046.4	--
294.2	2902.15	296	2986	--	296.3	2976.4	--
294.1	2806.7	295.9	2950	--	296.2	2990.4	--
294	2714.39	295.8	2878	--	296.1	2909.2	--
293.9	2733.49	295.7	2854	--	296	2906.4	--
293.8	2586.84	295.6	2904	--	295.9	2945.6	--
293.7	2822.41	295.5	2862	--	295.8	2791.6	--
293.6	2541.93	295.4	2804	--	295.7	3060.4	--
293.5	2694.7	295.3	2734	--	295.6	2940	--
293.4	2418.74	295.2	2666	--	295.5	2965.2	--
293.3	2425.71	295.1	2734	--	295.4	2704.8	--
293.2	2358.26	295	2776	--	295.3	2685.2	--
293.1	2328.46	294.9	2688	--	295.2	2760.8	--
293	2357.41	294.8	2768	--	295.1	2881.2	--
292.9	2527.54	294.7	2716	--	295	2805.6	--
292.8	2142.84	294.6	2696	--	294.9	2699.2	--
292.7	2159.36	294.5	2652	--	294.8	2626.4	--
292.6	2275.35	294.4	2594	--	294.7	2665.6	--
292.5	2287.22	294.3	2518	--	294.6	2609.6	--
292.4	2156.74	294.2	2584	--	294.5	2713.2	--
292.3	2041.88	294.1	2632	--	294.4	2643.2	--
292.2	2045.28	294	2428	--	294.3	2576	--
292.1	2109.38	293.9	2582	--	294.2	2564.8	--
292	1876.69	293.8	2630	--	294.1	2573.2	--
291.9	1789.11	293.7	2516	--	294	2598.4	--
291.8	1643.86	293.6	2482	--	293.9	2637.6	--
291.7	2005.69	293.5	2538	--	293.8	2475.2	--
291.6	1684.89	293.4	2498	--	293.7	2413.6	--
291.5	1562.06	293.3	2416	--	293.6	2464	--
291.4	1876.1	293.2	2450	--	293.5	2562	--
291.3	1684.7	293.1	2428	--	293.4	2562	--
291.2	1527.3	293	2398	--	293.3	2296	--
291.1	1756.68	292.9	2408	--	293.2	2464	--
291	1786.01	292.8	2338	--	293.1	2609.6	--
290.9	1532.86	292.7	2322	--	293	2536.8	--
290.8	1711.09	292.6	2324	--	292.9	2503.2	--
290.7	1683.38	292.5	2382	--	292.8	2380	--
290.6	1695.3	292.4	2356	--	292.7	2380	--
290.5	1585.79	292.3	2260	--	292.6	2576	--
290.4	1460.88	292.2	2388	--	292.5	2433.2	--
290.3	1504.22	292.1	2384	--	292.4	2413.6	--
290.2	1531.68	292	2250	--	292.3	2349.2	--
290.1	1545.65	291.9	2292	--	292.2	2220.4	--
290	1543.24	291.8	2314	--	292.1	2304.4	--
289.9	1510.85	291.7	2272	--	292	2405.2	--
289.8	1479.09	291.6	2222	--	291.9	2254	--
289.7	1464.55	291.5	2244	--	291.8	2276.4	--
289.6	1408.15	291.4	2330	--	291.7	2324	--
289.5	1473.29	291.3	2362	--	291.6	2312.8	--
289.4	1621.33	291.2	2358	--	291.5	2424.8	--
289.3	1639.19	291.1	2344	--	291.4	2276.4	--
289.2	1747.69	291	2408	--	291.3	2380	--
289.1	1801.8	290.9	2342	--	291.2	2251.2	--
289	1789.03	290.8	2356	--	291.1	2282	--
288.9	1910.07	290.7	2434	--	291	2304.4	--
288.8	2032.7	290.6	2384	--	290.9	2354.8	--
288.7	2242.26	290.5	2384	--	290.8	2296	--
288.6	2094.78	290.4	2404	--	290.7	2298.8	--
288.5	2501.48	290.3	2540	--	290.6	2380	--
288.4	2827.64	290.2	2374	--	290.5	2315.6	--
288.3	2705.44	290.1	2452	--	290.4	2399.6	--
288.2	3314.39	290	2440	--	290.3	2436	--
288.1	3778.71	289.9	2580	--	290.2	2478	--
288	4149.39	289.8	2460	--	290.1	2475.2	--
287.9	4943.78	289.7	2518	--	290	2595.6	--
287.8	5451.35	289.6	2576	--	289.9	2489.2	--
287.7	5846.55	289.5	2522	--	289.8	2447.2	--
287.6	6941.4	289.4	2646	--	289.7	2466.8	--
287.5	7533.45	289.3	2642	--	289.6	2564.8	--
287.4	8633.15	289.2	2608	--	289.5	2480.8	--
287.3	9141.8	289.1	2716	--	289.4	2382.8	--
287.2	10862	289	2766	--	289.3	2514.4	--
287.1	12374.2	288.9	2930	--	289.2	2528.4	--
287	13719.5	288.8	2976	--	289.1	2553.6	--
286.9	16125.9	288.7	3038	--	289	2718.8	--
286.8	18068.3	288.6	2980	--	288.9	2769.2	--
286.7	20087.7	288.5	3088	--	288.8	2783.2	--
286.6	22922.5	288.4	3154	--	288.7	2811.2	--
286.5	24675.8	288.3	3366	--	288.6	2959.6	--
286.4	28270.1	288.2	3416	--	288.5	3116.4	--
286.3	30620.5	288.1	3680	--	288.4	3122	--
286.2	33408.3	288	4010	--	288.3	3343.2	--
286.1	35480.7	287.9	4246	--	288.2	3505.6	--
286	37920.1	287.8	4368	--	288.1	3609.2	--
285.9	40174.6	287.7	4754	--	288	3690.4	--
285.8	43053.4	287.6	4900	--	287.9	4029.2	--
285.7	44904	287.5	5480	--	287.8	4166.4	--
285.6	46040	287.4	5952	--	287.7	4342.8	--
285.5	48560.1	287.3	6554	--	287.6	4690	--
285.4	50012.5	287.2	7370	--	287.5	5238.8	--
285.3	50403	287.1	8402	--	287.4	5566.4	--
285.2	52977	287	9318	--	287.3	6084.4	--
285.1	55565.5	286.9	10756	--	287.2	6776	--
285	56370	286.8	12900	--	287.1	7478.8	--
284.9	57688	286.7	14714	--	287	8542.8	--
284.8	58187	286.6	17148	--	286.9	9704.8	--
284.7	58230	286.5	20046	--	286.8	11228	--
284.6	58263.5	286.4	22924	--	286.7	13039.6	--
284.5	56957.5	286.3	25654	--	286.6	15075.2	--
284.4	57068.5	286.2	27908	--	286.5	17586.8	--
284.3	55712	286.1	30298	--	286.4	20056.4	--
284.2	53897.5	286	32118	--	286.3	22394.4	--
284.1	52623	285.9	34162	--	286.2	24998.4	--
284	47607.8	285.8	35894	--	286.1	27006	--
283.9	44564.4	285.7	37104	--	286	29271.2	--
283.8	41828.8	285.6	38586	--	285.9	31379.6	--
283.7	39091.3	285.5	40288	--	285.8	33014.8	--
283.6	35673.7	285.4	41782	--	285.7	34764.8	--
283.5	30325	285.3	43776	--	285.6	36391.6	--
283.4	26619	285.2	45248	--	285.5	38066	--
283.3	23107.9	285.1	46356	--	285.4	39816	--
283.2	20029	285	48290	1625.76	285.3	41431.6	--
283.1	17183.9	284.9	49586	1566.34	285.2	43335.6	--
283	15068.6	284.8	51046	1506.5	285.1	45861.2	--
282.9	12137.8	284.7	51922	1446.48	285	47362	1686.14
282.8	9931.1	284.6	52276	1388	284.9	48848.8	1625.62
282.7	8226.65	284.5	51312	1333.43	284.8	50388.8	1564.04
282.6	6820.75	284.4	50066	1287.95	284.7	51455.6	1501.77
282.5	6107.35	284.3	48398	1258.25	284.6	52211.6	1440.34
282.4	5046.15	284.2	45138	1256.59	284.5	51699.2	1381.69
282.3	4118.64	284.1	42134	1305.41	284.4	50346.8	1330.37
282.2	3591.11	284	38742	1435.69	284.3	48602.4	1292.31
282.1	2822.23	283.9	34816	1691.73	284.2	46018	1275.8
282	2354.26	283.8	31582	2126.89	284.1	42361.2	1294.14
281.9	2312.16	283.7	28676	2790.87	284	39015.2	1366.15
281.8	1882.92	283.6	25960	3715.15	283.9	35677.6	1513.85
281.7	1722.22	283.5	24298	4889.2	283.8	32160.8	1763.37
281.6	1521.89	283.4	22548	6240.33	283.7	28809.2	2140.55
281.5	1576.59	283.3	21414	7626.75	283.6	26555.2	2664.19
281.4	1450.44	283.2	20340	8840.03	283.5	24413.2	3336.12
281.3	1295.35	283.1	18820	9638.04	283.4	22548.4	4136.38
281.2	1140.91	283	17092	9817.36	283.3	21560	5015.61
281.1	1165.35	282.9	15332	9320.93	283.2	20098.4	5892.58
281	1181.35	282.8	13288	8275.9	283.1	18832.8	6662.03
280.9	1003.14	282.7	11352	6914.88	283	17304	7202.64
280.8	1029.74	282.6	9220	5471.4	282.9	15408.4	7408.57
280.7	846.98	282.5	7402	4129.07	282.8	13960.8	7231.1
280.6	875.63	282.4	6008	3000.76	282.7	12334	6703.33
280.5	718.375	282.3	4660	2130.72	282.6	10365.6	5923.5
280.4	697.36	282.2	3684	1509.84	282.5	8640.8	5013
280.3	760.495	282.1	2908	1095.35	282.4	7064.4	4082.27
280.2	792.725	282	2314	833.829	282.3	5546.8	3216.64
280.1	677.23	281.9	1868	675.151	282.2	4524.8	2471.33
280	717.635	281.8	1448	580.22	282.1	3735.2	1870.43
279.9	698.15	281.7	1184	522.45	282	2954	1414.33
279.8	725.75	281.6	956	485.269	281.9	2254	1086.59
279.7	622.26	281.5	884	459.468	281.8	1797.6	862.171
279.6	570.83	281.4	772	439.988	281.7	1397.2	714.284
279.5	570.72	281.3	678	424.444	281.6	1195.6	619.35
279.4	609.025	281.2	596	411.569	281.5	1008	558.816
279.3	615.835	281.1	622	400.669	281.4	932.4	519.672
279.2	705.1	281	640	391.185	281.3	826	493.255
279.1	517.305	280.9	588	--	281.2	708.4	474.426
279	488.935	280.8	558	--	281.1	652.4	460.191
278.9	474.45	280.7	458	--	281	635.6	448.798
278.8	490.056	280.6	470	--	280.9	613.2	--
278.7	635.855	280.5	476	--	280.8	576.8	--
278.6	689.495	280.4	478	--	280.7	551.6	--
278.5	595.93	280.3	498	--	280.6	523.6	--
278.4	557.915	280.2	434	--	280.5	571.2	--
278.3	563.115	280.1	390	--	280.4	532	--
278.2	636.705	280	454	--	280.3	498.4	--
278.1	597.99	279.9	436	--	280.2	490	--
278	573.23	279.8	416	--	280.1	453.6	--
277.9	484.754	279.7	412	--	280	492.8	--
277.8	617.385	279.6	436	--	279.9	470.4	--
277.7	653.05	279.5	416	--	279.8	498.4	--
277.6	509.155	279.4	380	--	279.7	481.6	--
277.5	558.225	279.3	414	--	279.6	490	--
277.4	564.445	279.2	392	--	279.5	411.6	--
277.3	621.69	279.1	366	--	279.4	462	--
277.2	566.345	279	374	--	279.3	420	--
277.1	691.865	278.9	344	--	279.2	414.4	--
277	597.82	278.8	332	--	279.1	490	--
276.9	548.87	278.7	332	--	279	453.6	--
276.8	542.085	278.6	340	--	278.9	459.2	--
276.7	507.265	278.5	328	--	278.8	420	--
276.6	570.63	278.4	340	--	278.7	445.2	--
276.5	616.485	278.3	338	--	278.6	431.2	--
276.4	588.945	278.2	328	--	278.5	420	--
276.3	716.465	278.1	300	--	278.4	375.2	--
276.2	668.035	278	330	--	278.3	358.4	--
276.1	591.945	277.9	352	--	278.2	375.2	--
276	562.675	277.8	350	--	278.1	372.4	--
275.9	590.705	277.7	334	--	278	403.2	--
275.8	609.595	277.6	316	--	277.9	386.4	--
275.7	519.06	277.5	352	--	277.8	428.4	--
275.6	643.625	277.4	312	--	277.7	448	--
275.5	506.925	277.3	290	--	277.6	364	--
275.4	548.69	277.2	310	--	277.5	369.6	--
275.3	493.397	277.1	374	--	277.4	355.6	--
275.2	626.51	277	392	--	277.3	411.6	--
275.1	545.03	276.9	342	--	277.2	392	--
275	603.83	276.8	348	--	277.1	414.4	--

## Sheet: Figure 3b
Cu 2p XPS of Cu1/ND@G and Cun/ND@G
x1	y1 (Cu1/ND@G)	x2	y2 (Cun/ND@G）
957	3504.16	958.8	2747.15
956.9	3547.68	958.7	2737.91
956.8	3545.6	958.6	2727.41
956.7	3544.96	958.5	2740.15
956.6	3545.44	958.4	2758.7
956.5	3506.4	958.3	2737.21
956.4	3536.32	958.2	2704.31
956.3	3535.52	958.1	2725.1
956.2	3533.44	958	2749.04
956.1	3525.76	957.9	2733.57
956	3577.6	957.8	2736.3
955.9	3541.6	957.7	2737.35
955.8	3533.12	957.6	2738.33
955.7	3512.48	957.5	2726.64
955.6	3539.2	957.4	2732.24
955.5	3509.12	957.3	2741.27
955.4	3526.88	957.2	2740.67
955.3	3546.72	957.1	2751
955.2	3532.96	957	2754.64
955.1	3538.88	956.9	2765.28
955	3546.88	956.8	2730.35
954.9	3561.12	956.7	2745.33
954.8	3516.48	956.6	2759.12
954.7	3555.04	956.5	2749.25
954.6	3545.28	956.4	2784.74
954.5	3522.72	956.3	2754.92
954.4	3569.6	956.2	2749.74
954.3	3543.52	956.1	2764.44
954.2	3519.36	956	2751.07
954.1	3567.2	955.9	2771.86
954	3561.04	955.8	2766.75
953.9	3557.76	955.7	2769.62
953.8	3550.08	955.6	2775.99
953.7	3542.4	955.5	2793.56
953.6	3535.68	955.4	2771.23
953.5	3523.84	955.3	2769.69
953.4	3570.4	955.2	2789.43
953.3	3542.4	955.1	2785.02
953.2	3557.6	955	2757.23
953.1	3565.6	954.9	2768.78
953	3514.56	954.8	2786.21
952.9	3522.72	954.7	2796.85
952.8	3531.52	954.6	2825.55
952.7	3568	954.5	2833.32
952.6	3551.84	954.4	2822.12
952.5	3571.2	954.3	2848.09
952.4	3617.44	954.2	2835.63
952.3	3628.8	954.1	2854.81
952.2	3671.68	954	2889.46
952.1	3678.56	953.9	2904.02
952	3693.76	953.8	2912.84
951.9	3708.32	953.7	2925.93
951.8	3723.84	953.6	2943.08
951.7	3729.44	953.5	2934.82
951.6	3743.84	953.4	2938.81
951.5	3730.08	953.3	2956.87
951.4	3704.48	953.2	2933.21
951.3	3706.56	953.1	2905.77
951.2	3683.84	953	2888.55
951.1	3669.92	952.9	2877.35
951	3645.92	952.8	2867.69
950.9	3615.68	952.7	2853.13
950.8	3604.48	952.6	2828.91
950.7	3574.56	952.5	2818.2
950.6	3560.96	952.4	2805.95
950.5	3564.96	952.3	2813.93
950.4	3564.48	952.2	2776.76
950.3	3570.08	952.1	2787.89
950.2	3546.88	952	2775.15
950.1	3538.56	951.9	2761.5
950	3571.68	951.8	2756.11
949.9	3580.48	951.7	2774.1
949.8	3582.88	951.6	2768.29
949.7	3556.8	951.5	2760.73
949.6	3571.2	951.4	2764.16
949.5	3589.44	951.3	2768.29
949.4	3583.52	951.2	2758.42
949.3	3573.92	951.1	2739.73
949.2	3586.56	951	2740.78
949.1	3564.16	950.9	2754.78
949	3566.4	950.8	2738.4
948.9	3552.8	950.7	2742.6
948.8	3573.12	950.6	2739.8
948.7	3579.2	950.5	2742.46
948.6	3556.96	950.4	2748.76
948.5	3547.52	950.3	2765
948.4	3560	950.2	2765.35
948.3	3575.2	950.1	2735.46
948.2	3569.44	950	2726.43
948.1	3559.84	949.9	2720.62
948	3558.24	949.8	2741.06
947.9	3565.92	949.7	2760.59
947.8	3591.68	949.6	2782.71
947.7	3564.64	949.5	2750.79
947.6	3562	949.4	2746.87
947.5	3564.96	949.3	2744.63
947.4	3547.52	949.2	2759.47
947.3	3557.76	949.1	2759.68
947.2	3563.2	949	2748.41
947.1	3566.56	948.9	2744
947	3562.08	948.8	2749.04
946.9	3544.48	948.7	2767.45
946.8	3530.56	948.6	2762.34
946.7	3574.24	948.5	2741.41
946.6	3578.72	948.4	2762.55
946.5	3572.64	948.3	2768.08
946.4	3564.8	948.2	2745.26
946.3	3585.28	948.1	2763.32
946.2	3544.96	948	2765.63
946.1	3582.4	947.9	2741.41
946	3577.12	947.8	2763.46
945.9	3593.44	947.7	2753.94
945.8	3591.36	947.6	2741.76
945.7	3611.68	947.5	2753.52
945.6	3576.64	947.4	2759.4
945.5	3577.6	947.3	2742.53
945.4	3558.88	947.2	2748.76
945.3	3559.68	947.1	2743.79
945.2	3550.08	947	2766.75
945.1	3560.8	946.9	2742.81
945	3558.08	946.8	2764.37
944.9	3553.6	946.7	2751.49
944.8	3550.24	946.6	2762.48
944.7	3554.72	946.5	2777.04
944.6	3568.16	946.4	2745.26
944.5	3612	946.3	2759.12
944.4	3585.92	946.2	2757.09
944.3	3569.6	946.1	2758.21
944.2	3582.4	946	2765.42
944.1	3577.76	945.9	2767.8
944	3578.08	945.8	2756.95
943.9	3576.16	945.7	2759.26
943.8	3566.24	945.6	2724.26
943.7	3567.52	945.5	2749.88
943.6	3546.24	945.4	2771.51
943.5	3609.6	945.3	2748.83
943.4	3567.52	945.2	2743.44
943.3	3579.84	945.1	2753.1
943.2	3570.72	945	2754.64
943.1	3575.04	944.9	2755.06
943	3599.68	944.8	2763.67
942.9	3579.84	944.7	2780.05
942.8	3571.52	944.6	2780.54
942.7	3570.08	944.5	2768.78
942.6	3551.52	944.4	2757.79
942.5	3540.48	944.3	2751.42
942.4	3553.44	944.2	2744
942.3	3600.88	944.1	2736.44
942.2	3559.2	944	2756.81
942.1	3540.32	943.9	2774.52
942	3550.56	943.8	2752.33
941.9	3558.56	943.7	2763.46
941.8	3570.72	943.6	2746.8
941.7	3587.84	943.5	2759.47
941.6	3580.8	943.4	2771.09
941.5	3594.72	943.3	2753.24
941.4	3589.76	943.2	2750.3
941.3	3569.12	943.1	2763.32
941.2	3587.52	943	2778.16
941.1	3554.56	942.9	2750.3
941	3579.84	942.8	2761.22
940.9	3603.04	942.7	2777.11
940.8	3580.32	942.6	2766.89
940.7	3584.8	942.5	2764.79
940.6	3588	942.4	2767.1
940.5	3604.64	942.3	2752.54
940.4	3575.36	942.2	2744.91
940.3	3583.36	942.1	2732.17
940.2	3593.76	942	2737.56
940.1	3582.08	941.9	2753.73
940	3557.36	941.8	2745.61
939.9	3577.44	941.7	2734.76
939.8	3596.8	941.6	2752.61
939.7	3595.2	941.5	2756.04
939.6	3573.12	941.4	2743.58
939.5	3588.96	941.3	2758.21
939.4	3596.8	941.2	2782.99
939.3	3606.4	941.1	2764.23
939.2	3560.8	941	2755.97
939.1	3590.88	940.9	2766.54
939	3609.12	940.8	2750.93
938.9	3607.52	940.7	2758.84
938.8	3600.32	940.6	2767.59
938.7	3611.36	940.5	2775.22
938.6	3610.24	940.4	2758.7
938.5	3575.52	940.3	2766.26
938.4	3603.52	940.2	2751.56
938.3	3571.2	940.1	2755.55
938.2	3579.04	940	2754.92
938.1	3570.56	939.9	2757.44
938	3573.92	939.8	2736.44
937.9	3604.48	939.7	2766.12
937.8	3600.4	939.6	2759.26
937.7	3581.76	939.5	2758.91
937.6	3592.32	939.4	2757.23
937.5	3600.8	939.3	2755.76
937.4	3590.72	939.2	2727.55
937.3	3578.4	939.1	2760.45
937.2	3576	939	2762.55
937.1	3625.44	938.9	2762.62
937	3613.28	938.8	2757.09
936.9	3640.32	938.7	2771.51
936.8	3607.2	938.6	2750.02
936.7	3598.72	938.5	2753.8
936.6	3626.08	938.4	2773.12
936.5	3583.52	938.3	2776.69
936.4	3603.52	938.2	2768.71
936.3	3609.92	938.1	2784.25
936.2	3584	938	2764.44
936.1	3571.68	937.9	2770.74
936	3626.56	937.8	2769.06
935.9	3600.8	937.7	2783.62
935.8	3570.08	937.6	2775.57
935.7	3562.88	937.5	2790.06
935.6	3587.52	937.4	2780.89
935.5	3609.28	937.3	2780.33
935.4	3589.28	937.2	2771.23
935.3	3593.12	937.1	2753.31
935.2	3587.04	937	2770.11
935.1	3594.08	936.9	2768.5
935	3553.12	936.8	2779.98
934.9	3587.52	936.7	2802.24
934.8	3596.48	936.6	2788.03
934.7	3584.16	936.5	2799.37
934.6	3605.12	936.4	2799.09
934.5	3598.4	936.3	2785.79
934.4	3594.72	936.2	2787.33
934.3	3641.12	936.1	2785.79
934.2	3622.08	936	2779.28
934.1	3612.96	935.9	2804.13
934	3578.08	935.8	2821.91
933.9	3637.92	935.7	2805.53
933.8	3619.52	935.6	2818.41
933.7	3619.68	935.5	2815.47
933.6	3619.36	935.4	2819.95
933.5	3574.08	935.3	2837.73
933.4	3608.32	935.2	2851.24
933.3	3646.72	935.1	2856.42
933.2	3660.24	935	2856.35
933.1	3682.24	934.9	2874.41
933	3708	934.8	2907.03
932.9	3746.4	934.7	2912.42
932.8	3768.16	934.6	2980.95
932.7	3781.6	934.5	3010.56
932.6	3819.2	934.4	3055.71
932.5	3868.64	934.3	3091.55
932.4	3921.52	934.2	3120.74
932.3	3985.92	934.1	3199.63
932.2	4094.56	934	3210.55
932.1	4052.8	933.9	3236.1
932	4023.44	933.8	3262.21
931.9	3983.04	933.7	3276
931.8	3945.92	933.6	3237.78
931.7	3893.04	933.5	3210.06
931.6	3824.32	933.4	3184.3
931.5	3794.56	933.3	3135.09
931.4	3766.72	933.2	3083.78
931.3	3712.16	933.1	3053.05
931.2	3707.04	933	2993.27
931.1	3690.4	932.9	2971.64
931	3672.8	932.8	2931.95
930.9	3665.92	932.7	2904.65
930.8	3628.48	932.6	2886.59
930.7	3650.56	932.5	2879.94
930.6	3633.44	932.4	2858.45
930.5	3598.88	932.3	2847.88
930.4	3633.44	932.2	2833.53
930.3	3647.52	932.1	2818.06
930.2	3622.56	932	2826.67
930.1	3613.6	931.9	2791.11
930	3596.8	931.8	2798.25
929.9	3600.8	931.7	2807.49
929.8	3616.32	931.6	2787.19
929.7	3611.52	931.5	2788.03
929.6	3636.96	931.4	2778.93
929.5	3655.52	931.3	2777.95
929.4	3612	931.2	2776.76
929.3	3599.36	931.1	2782.85
929.2	3636.96	931	2788.73
929.1	3628.8	930.9	2780.89
929	3637.12	930.8	2778.58
928.9	3635.04	930.7	2776.97
928.8	3615.2	930.6	2781.59
928.7	3622.72	930.5	2776.34
928.6	3579.68	930.4	2764.86
928.5	3589.28	930.3	2755.83
928.4	3616	930.2	2769.69
928.3	3617.12	930.1	2767.17
928.2	3622.08	930	2754.99
928.1	3625.92	929.9	2760.87
928	3655.04	929.8	2774.59
927.9	3594.88	929.7	2794.47
927.8	3598.88	929.6	2785.65
927.7	3601.28	929.5	2767.66
927.6	3623.68	929.4	2777.6
927.5	3590.4	929.3	2800.28
927.4	3613.28	929.2	2784.53
927.3	3629.6	929.1	2754.5
927.2	3619.36	929	2769.55

## Sheet: Figure 4a
Conversion and selectivity as a function of temperature for the selective hydrogenation of acetylene over the Cu1/ND@G and Cun/ND@G
x	y1 (Cu1/ND@G conversion)	y2 (Cun/ND@G conversion)	y3 (Cu1/ND@G selectivity)	y4 (Cun/ND@G selectivity)
80	3.7	100	0	100
90	4.8	99.8	0.2	100
100	5.2	99.6	0.5	99.8
110	5.5	99	0.7	98.7
120	6.2	98.9	1	98.3
130	7.6	98.7	1.2	98.1
140	9.7	98.5	1.8	97.8
150	13.4	98.3	2.8	96.6
160	18	98.2	3.5	95.8
170	29.6	98	6.4	94.5
180	42.1	98	11.2	93.6
190	64.2	97.8	15.2	92.8
200	93.6	97.6	19.7	92.4

## Sheet: Figure 4b
TOF values (in the kinetic region) and ethylene yields (T = 200 oC) of the catalysts.
	TOF		Yield (%)
Cu1/ND@G	0.0017		93.1
Cun/ND@G	0.0004		18.6

## Sheet: Figure 4c
Arrhenius plots of the catalysts
x	y1 (Cu1/ND@G)	y2 (Cun/ND@G)
2.481	-7.23626	-8.94798
2.421	-6.99114	-8.51719
2.364	-6.67664	-8.07894
2.309	-6.37713	-7.84936

## Sheet: Figure 4d
Durability test on Cu1/ND@G at 200 oC for 60 h
x	Conversion (%)	Selectivity (%)
0.28	94.5865	97.829
0.56	94.8269	97.867
0.84	94.7276	97.883
1.12	94.4583	97.897
1.4	94.1506	97.903
1.68	94.8109	97.913
1.96	94.5417	97.92
2.24	94.3718	97.935
2.52	94.1731	97.929
2.8	94.4391	97.94
3.08	94.4199	97.944
3.36	94.468	97.953
3.64	94.5231	97.953
3.92	94.5641	97.956
4.2	94.8942	97.959
4.48	94.5545	97.936
4.76	94.468	97.941
5.04	94.7724	97.942
5.32	95.1154	97.939
5.6	94.9551	97.942
5.88	94.4199	97.957
6.16	94.9263	97.956
6.44	95.0801	97.961
6.72	94.5449	97.967
7	94.7724	97.943
7.28	94.4744	97.953
7.56	94.8782	97.97
7.84	94.9327	97.98
8.12	94.9615	97.978
8.4	94.2147	97.947
8.68	94.5769	97.97
8.96	94.7564	97.974
9.24	94.234	97.971
9.52	94.9103	97.967
9.8	94.2404	97.977
10.08	94.359	97.997
10.36	94.6795	98.008
10.64	94.7692	98.006
10.92	94.4519	98.004
11.2	94.6282	98.001
11.48	94.8077	98.001
11.76	94.3529	98.002
12.04	94.3915	98.003
12.32	94.2727	98
12.6	94.4364	97.998
12.88	94.3112	98.002
13.16	94.4524	98
13.44	94.4653	98.006
13.72	94.6322	97.995
14	94.4332	97.997
14.28	94.4653	97.991
14.56	94.247	97.994
14.84	94.17	97.995
15.12	94.6226	97.999
15.4	94.4749	98
15.68	94.2278	98.003
15.96	94.4011	98.006
16.24	94.5841	98.008
16.52	94.2181	98.004
16.8	94.3305	98.006
17.08	94.0801	98.002
17.36	94.1828	98
17.64	93.8875	98.005
17.92	93.865	97.999
18.2	94.0063	98.008
18.48	94.1411	98.004
18.76	93.7784	98.004
19.04	93.9164	98.004
19.32	93.849	98.004
19.6	93.9003	98.002
19.88	94.6788	98.006
20.16	93.8875	98.007
20.44	93.9806	98.011
20.72	93.9003	98.009
21	94.0897	98.011
21.28	93.7976	98.01
21.56	93.8875	98.011
21.84	93.7463	98.005
22.12	93.7591	97.966
22.4	94.6179	98.006
22.68	93.8393	98.013
22.96	94.6596	98.001
23.24	94.5151	98.011
23.52	94.6211	98.011
23.8	94.5183	98.012
24.08	94.6179	98.014
24.36	94.4477	98.015
24.64	94.4959	98.016
24.92	94.1507	98.014
25.2	94.4285	98.014
25.48	94.4477	98.012
25.76	94.6724	98.014
26.04	94.3514	98.012
26.32	94.3514	98.015
26.6	94.2712	98.016
26.88	94.1299	98.016
27.16	94.5569	98.017
27.44	94.3964	98.02
27.72	94.4606	98.015
28.28	94.2872	98.009
28.56	94.4445	97.979
28.84	94.3707	97.83
29.12	94.3611	98.024
29.4	94.3964	98.022
29.68	94.7527	98.018
29.96	94.5023	98.024
30.24	94.4734	97.957
30.52	94.5023	97.989
30.8	94.3964	98.061
31.08	94.2808	98.013
31.36	94.7383	98.013
31.64	94.0676	98.014
31.92	94.528	98.015
32.2	94.7751	98.017
32.48	94.5504	98.009
32.76	94.6724	98.013
33.04	94.7719	98.011
33.32	94.9485	98.007
33.6	94.8971	98.004
33.88	94.8875	98.003
34.16	94.9068	98.002
34.44	94.9389	98.004
34.72	94.9292	98.002
35	94.8939	98.002
35.28	94.9934	97.997
35.56	94.9838	97.999
35.84	95.0319	98
36.12	94.6021	98
36.4	94.2149	97.987
36.68	94.8534	97.99
36.96	94.5791	97.984
37.24	94.5823	97.982
37.52	94.6984	97.98
37.8	95.0695	97.977
38.08	95.0085	97.977
38.36	94.8438	97.974
38.64	94.7919	97.971
38.92	94.7924	97.97
39.2	94.786	97.968
39.48	94.8117	97.965
39.76	94.7828	97.969
40.04	94.7828	97.971
40.32	94.7956	97.977
40.6	94.8181	97.978
40.88	94.8438	97.972
41.16	94.7791	97.991
41.44	94.7534	97.959
41.72	94.7663	97.958
42	94.8598	97.957
42.28	95.0919	97.955
42.56	95.0791	97.951
42.84	95.0823	97.954
43.12	95.0887	97.942
43.4	94.7887	97.944
43.68	94.7984	97.943
43.96	94.6823	97.943
44.24	94.6791	97.942
44.52	94.7887	97.941
44.8	94.7158	97.933
45.08	94.6516	97.931
45.36	94.4077	97.937
45.64	94.7993	97.936
45.92	94.6613	97.933
46.2	94.902	97.931
46.48	94.8635	97.933
46.76	94.7768	97.927
47.04	94.8089	97.93
47.32	94.7993	97.929
47.6	94.719	97.927
47.88	94.7897	97.925
48.16	94.9919	97.928
48.44	94.9598	97.903
48.72	94.085	97.929
49	93.8603	97.929
49.28	93.8699	97.927
49.56	94.1171	97.929
49.84	94.2359	97.929
50.12	94.146	97.931
50.4	93.9694	97.928
50.68	94.0144	97.926
50.96	93.9181	97.922
51.24	94.0882	97.928
51.52	94.5183	97.923
51.8	94.5248	97.924
52.08	94.223	97.923
52.36	94.4028	97.922
52.64	94.3739	97.917
52.92	94.3739	97.92
53.2	94.7109	97.917
53.48	94.8875	97.917
53.76	94.4862	97.913
54.04	94.6435	97.911
54.32	94.8008	97.911
54.6	94.7816	97.907
54.88	94.8907	97.907
55.16	94.7302	97.907
55.44	95.0512	97.904
55.72	94.0063	97.904
56	94.7092	97.897
56.28	94.9596	97.9
56.56	94.7702	97.897
56.84	94.6707	97.895
57.12	94.088	97.891
57.4	94.0206	97.886
57.68	94.2582	97.883
57.96	94.2646	97.887
58.24	94.7011	97.884
58.52	94.4379	97.883
58.8	94.8552	97.879
59.08	94.73	97.875
59.36	94.8103	97.877
59.64	94.8937	97.875
59.92	94.9066	97.874
60.2	94.9194	97.879

## Sheet: Supplementary Figure 2a
N2 adsorption-desorption isotherm of ND@G
x	y
9.34044e-07	1.34613
2.00616e-06	2.68984
4.31458e-06	4.02784
8.00337e-06	5.35938
1.33095e-05	6.68079
2.1746e-05	8.15452
3.32674e-05	9.6182
4.85371e-05	11.0724
6.83178e-05	12.5212
9.35801e-05	13.9706
0.000125615	15.4299
0.000167607	16.9153
0.000217591	18.3939
0.000278617	19.8631
0.000352598	21.3234
0.000441373	22.7719
0.000547108	24.2073
0.000672042	25.6291
0.000824757	27.0953
0.001	28.5494
0.00971	48.6267
0.03011	60.1344
0.06046	67.8184
0.07844	71.1311
0.1	74.6787
0.12004	77.7722
0.14013	80.7446
0.15998	83.6669
0.18009	86.5787
0.2002	89.5
0.24752	96.5135
0.30104	104.71
0.35189	112.85
0.40016	121.004
0.45003	130.022
0.50017	139.779
0.54979	150.505
0.59969	162.957
0.60175	163.681
0.65375	178.993
0.69466	194.166
0.70266	197.588
0.7489	220.833
0.79485	254.307
0.80514	264.249
0.82056	281.355
0.85063	326.957
0.86903	369.147
0.89699	462.45
0.91888	568.429
0.94639	720.191
0.9755	872.846
0.97861	889.367
0.98364	917.997
0.99139	965.403
0.98454	954.214
0.97932	939.063
0.9745	923.947
0.95084	844.524
0.9283	753.027
0.90461	642.641
0.8792	523.644
0.85123	414.398
0.82205	336.314
0.79916	293.007
0.75246	236.637
0.70608	204.568
0.64537	177.692
0.58997	160.109
0.55431	150.795
0.50164	138.762
0.45148	128.609
0.40035	119.075
0.34995	110.421
0.30032	102.328
0.25226	94.8338
0.20012	87.0489
0.14314	78.625

[truncated: 21 more sheets: Supplementary Figure 2b, Supplementary Figure 3a, Supplementary Figure 3b, Supplementary Figure 3c, Supplementary Figure 4a, Supplementary Figure 4b, Supplementary Figure 4c, Supplementary Figure 4d, Supplementary Figure 4e, Supplementary Figure 4f, Supplementary Figure 5, Supplementary Figure 6, Supplementary Figure 8a, Supplementary Figure 8b, Supplementary Figure 9a, Supplementary Figure 9b, Supplementary Figure 10, Supplementary Figure 11, Supplementary Figure 14, Supplementary Figure 15 …]
